# Supplementary material for: Model-based analysis of influenza A virus replication in genetically engineered cell lines elucidates the impact of host cell factors on key kinetic parameters of virus growth
Source: PLoS Comput Biol. 2019 Apr 11;15(4):e1006944. doi: 10.1371/journal.pcbi.1006944 (PMC6478349; doi:10.1371/journal.pcbi.1006944)
Supplement: S2 File — Contains measurements on nuclear import of viral genomes, intracellular viral RNA and virus release. (XLSX) [file pcbi.1006944.s021.xlsx]

## Sheet: Intracellular RNA
Infection	PR/8 (RKI) at MOI = 50
RNA data	- Unit: RNA molecules/cell
Experiment 1
			A549 - parental			transduction control			CEACAM6			NXF1.1			PLD2			XAB2
	time p.i.	mRNA	cRNA	vRNA	mRNA	cRNA	vRNA	mRNA	cRNA	vRNA	mRNA	cRNA	vRNA	mRNA	cRNA	vRNA	mRNA	cRNA	vRNA
	1	4.85004	0.136347	421.334	15.3291	0.251493	569.514	6.92612	0.177447	748.592	3.93682	0.222624	816.186	5.58589	0.128913	661.754	6.61338	0.168581	264.642
	2	136.924	33.2917	545.937	351.837	52.7933	596.033	63.8692	8.67181	614.231	54.3875	4.48543	919.673	56.65	6.97268	552.319	80.7141	10.6697	333.436
	3	4031.79	218.343	2751.77	7634.55	264.664	4973.84	1953.66	139.768	2378.99	1188.53	97.6827	2506.83	1756.54	107.185	2305.89	2360.05	130.692	1092.6
	4	13623.3	688.607	15033.2	30529.2	809.844	20679.2	14106.9	481.906	16342	12770.1	456.624	18062.4	13667.8	469.861	20318.1	19718.2	568.991	10525
	5	25800.6	769.316	38150.9	42013.5	757.234	43897.5	25736.5	627.369	50364.3	18242.9	580.549	61036	24184.5	495.986	47665	25744.4	639.965	27953.7
	6	37821	925.393	59930.6	44284	747.129	69442.5	27827.8	879.824	90861.7	24598.9	938.423	117487	26688.2	502.741	83392.4	19926.9	696.018	48096.9
	7	23800.2	733.981	73939.9	31508.7	739.639	92535	24876.9	631.627	107390	22140.3	725.73	128820	19792.4	461.983	94609.1	21601.8	646.445	53423.4
	8	10110.1	428.857	79302.8	21269.4	670.998	96168.1	27733.5	910.088	171940	19131.5	689.833	156998	21841.4	511.314	146898	17317.5	528.466	75554.6
	9
	10	13433.5	578.263	126332	5356.38	511.183	97866.4	18386.6	750.526	203911	20827.1	828.048	279401	13996.7	530.693	173028	12364.9	576.687	85404
Experiment 2
			A549 - parental			transduction control			CEACAM6			NXF1.1			PLD2			XAB2
	time p.i.	mRNA	cRNA	vRNA	mRNA	cRNA	vRNA	mRNA	cRNA	vRNA	mRNA	cRNA	vRNA	mRNA	cRNA	vRNA	mRNA	cRNA	vRNA
	1	24.5471	0.628358	272.132	55.1585	0.761822	291.058	5.91647	0.311507	435.7	3.14768	0.158607	317.477	5.16162	0.213542	183.862	10.9522	0.349994	353.749
	2	101.245	54.4289	252.58	258.693	70.8173	308.319	39.9139	25.5715	285.224	44.8267	15.2835	293.849	39.0969	14.7782	180.797	67.646	18.3088	348.986
	3	12828.4	739.448	3070.06	14887.5	602.915	2725.19	1199.93	294.144	1945.5	1817.04	287.341	1412.85	1779.36	260.042	1049.4	6069.88	394.256	1519.11
	4	37333	1640.45	11590.7	64169.2	1524.96	9325.57	10053.5	897.029	6615.9	18488.1	1182.46	7797.22	11959.2	604.303	5618.76	32016.1	1240.77	8214.22
	5	40177	1645.98	22445	59846.1	1469.59	18243.2	12912.8	1396.34	20893.9	18557.3	1635.01	22868.8	13377.5	612.785	15100	42787.1	1690.54	23567.3
	6	36788.9	1518.38	32146.6	42071.7	855.288	25343.7	13454.5	872.369	25564.6	10876.9	1349.86	26073.3	9070.75	771.23	17449	36673.8	1528.34	28979.6
	7	27730.7	1391.29	38864.9	31712.7	1276.06	32789.1	12028	1078.97	36145.3	13609.8	1503.84	37869.7	5602.09	747.419	23855	33213.2	1634.64	39582.4
	8	28348.2	1685.17	47790.4	27181.6	1530.1	46329.5	10514.5	1362.7	49249.5	16714.2	1498.61	43321.6	7469.25	918.01	28317.6	27441.7	1960.07	56691.4
	9	14113.1	1570.3	57387.9	18555.6	1221.49	52164.1	5248.26	1425.84	51971.7	9159.57	1669.55	53005.8	5064.59	908.464	35116.9	11839.4	1559.48	60873.2
	10	4111.1	1679.52	63745.1	7548.97	2244.79	62216.8	4852.26	1650.55	55962.1	4554.92	2221.71	81242.8	2399.16	1081.36	45956	8826.57	2190.06	65363.4
Experiment 3
			A549 - parental			transduction control			CEACAM6			NXF1.1			PLD2			XAB2			FANCG
	time p.i.	mRNA	cRNA	vRNA	mRNA	cRNA	vRNA	mRNA	cRNA	vRNA	mRNA	cRNA	vRNA	mRNA	cRNA	vRNA	mRNA	cRNA	vRNA	mRNA	cRNA	vRNA
	1	6.59153	0.0809971	390.329	3.38315	0.0440001	345.036	3.93824	0.0983344	308.367	0.63736	0.114634	320.096	6.13046	0.0620353	429.317	5.25419	0.0493056	331.236	1.23939	0.0425296	234.76
	2	83.755	2.94445	323.019	80.9493	1.25647	391.89	49.9703	1.41151	265.932	20.5879	0.191766	296.211	94.1593	0.186861	368.097	98.1106	0.459985	342.757	35.2886	0.723062	306.881
	3	1263.13	78.4786	712.827	1122.54	59.7728	758.797	431.279	31.6751	373.023	201.585	17.2406	392.709	935.582	24.6885	512.845	1177.59	27.8823	495.841	511.453	35.2261	445.906
	4	15229.7	440.117	7077.43	13534.7	398.292	5681.46	8642.39	303.915	4687.12	6061.54	189.405	3243.89	14006.4	180.549	2902.49	15559.4	217.081	3601.76	6041.05	190.099	2867.79
	5	34157.7	986.312	21657.9	40014.2	895.665	23861.9	17991.5	506.687	14227.6	17387.6	503.795	15352.7	32206.1	476.508	13289.2	32189.2	453.818	14383.1	13555.9	428.359	12124.8
	6	32186.4	917.411	30659.9	43822.6	898.759	33896.3	16805.3	493.15	19957.1	21702.5	490.335	19374.1	34446.5	505.535	19961.2	43218.1	505.49	22203.4	16577.3	453.733	18904.6
	7	30117.5	751.106	42663	39596.7	930.293	50008.2	22764.7	680.204	41108	28123.7	615.163	48445.1	38041.8	572.975	28387	44197.9	541.908	41225.3	17328.8	503.934	30532.7
	8	27404.2	841.634	60395.5	34188.3	904.979	61477.5	16353	657.565	44422.8	28219.7	690.199	57986.2	40949.6	647.155	48388.8	40797.3	642.612	62561.5	11867.7	424.031	31075.6
	9	28280.3	969.452	79264.2	26859.2	895.665	77420.1	21629.5	646.529	66863.3	24705.3	680.916	66531.7	34667.9	587.097	66729	39385.1	597.344	67448.5	12619.1	493.802	44521.5
	10	19935.4	1060.39	87282.2	21249.4	1014.05	98170.4	16978.1	778.832	79469.5	19392.5	756.253	60278.8	32000.5	770.091	80533.7	31881.4	723.288	81124.2	11867.7	485.514	60928.1
Experiment 4
			A549 - parental			transduction control			CEACAM6			NXF1.1			PLD2			XAB2			FANCG
	time p.i.	mRNA	cRNA	vRNA	mRNA	cRNA	vRNA	mRNA	cRNA	vRNA	mRNA	cRNA	vRNA	mRNA	cRNA	vRNA	mRNA	cRNA	vRNA	mRNA	cRNA	vRNA
	1	29.9563	0.420601	1056.89	33.7759	0.268103	852.519	14.4633	0.108988	458.488	4.26314	0.245363	475.224	9.76267	0.115996	450.812	23.8911	0.377149	1035.78	7.11013	0.228732	384.929
	2	228.192	22.2641	899.826	277.169	17.924	620.536	160.146	17.0629	675.087	65.241	5.24067	361.723	97.1072	4.59552	387.778	252.932	24.1096	875.839	92.0726	11.1913	507.462
	3	5587.68	180.425	2495.6	5755.07	145.343	1889.18	2826.61	167.835	1433.58	1260.56	67.5754	776.138	1771.23	57.3226	817.842	5659.92	181.422	2952.43	2407.96	123.74	1303.11
	4	38097	644.782	20697.4	41220.9	576.972	14568.9	17443.4	524.622	9887.38	15710.6	460.206	7105.94	13539.2	185.159	5283.06	31129.5	608.141	19203	15765.3	380.379	7535.75
	5	44525.3	835.767	55471.2	50207.9	606.452	39987.1	28890.6	770.495	29455.8	25306.3	701.201	18437.4	27547.1	296.758	20213.7	49011.8	854.663	56837.2	22018.1	543.911	24139.2
	6	52038.3	959.576	88965.7					570.341		26848.4	767.42	31278.3	22144.9	359.591	28562.5	41935.8	860.441	65850.3	25661	727.459	42980.4
	7	52582	816.286	102722	47549.2	656.785	88020.7	48016.9		102867	27510.4	944.118	51973.9	24316.6	323.927	40916	47178.9	860.441	106338
	8	41544.3	821.805	108877	42646.7	704.242	84277.1	20686.2	957.454	70104	17378.7	710.638	50732.2	21390.7	351.209	54734	39537	739.391	99301.1	19493.4	710.638	60089.4
	9	29995.8	636.151	127444	25520.5	425.028	89804.2	20258.8	694.662	74088	11810.6	549.392	51438.1	20878.1	127.816	104171	29552.9	831.934	119872	16610.1	512.154
	10	24534.7	694.393	114613	24005.2	604.44	95693.9	13067.7	818.271	76164	15015.7	671.387	66421.1							14963.6	597.269	69953.6
Average
			A549 - parental			transduction control			CEACAM6			NXF1.1			PLD2			XAB2			FANCG
	time p.i.	mRNA	cRNA	vRNA	mRNA	cRNA	vRNA	mRNA	cRNA	vRNA	mRNA	cRNA	vRNA	mRNA	cRNA	vRNA	mRNA	cRNA	vRNA	mRNA	cRNA	vRNA
	1	16.4862	0.316576	535.171	26.9117	0.331355	514.532	7.81103	0.174069	487.787	2.99625	0.185307	482.246	6.66016	0.130122	431.436	11.6777	0.236257	496.353	4.17476	0.135631	309.844
	2	137.529	28.2323	505.341	242.162	35.6978	479.195	78.4748	13.1794	460.119	46.2608	6.30034	467.864	71.7534	6.63331	372.248	124.851	13.387	475.254	63.6806	5.95716	407.172
	3	5927.74	304.173	2257.57	7349.91	268.174	2586.75	1602.87	158.355	1532.77	1116.93	117.46	1272.13	1560.68	112.309	1171.49	3816.86	183.563	1514.99	1459.7	79.4832	874.509
	4	26070.8	853.49	13599.7	37363.5	827.517	12563.8	12561.6	551.868	9383.11	13257.6	572.173	9052.36	13293.1	359.968	8530.61	24605.8	658.745	10386	10903.2	285.239	5201.77
	5	36165.2	1059.34	34431.2	48020.4	932.236	31497.4	21382.8	825.223	28735.4	19873.5	855.138	29423.7	24328.8	470.509	24067	37433.2	909.746	30685.3	17787	486.135	18132
	6	39708.6	1080.19	52925.7	43392.8	833.725	42894.1	19362.5	703.921	45461.1	21006.7	886.51	48553.1	23087.6	534.774	37341.3	35438.6	897.572	41282.5	21119.1	590.596	30942.5
	7	33557.6	923.164	64547.3	37591.8	900.694	65838.2	26921.6	796.934	71877.4	22846.1	947.212	66777.1	21938.2	526.576	46941.8	36548	920.86	60142.2	17328.8	503.934	30532.7
	8	26851.7	944.367	74091.3	31321.5	952.579	72063.1	18821.8	971.95	83929.1	20361	897.319	77259.6	22912.7	606.922	69584.6	31273.4	967.634	73527.2	15680.6	567.334	45582.5
	9	24129.7	1058.63	88032	23645.1	847.393	73129.5	15712.2	922.344	64307.6	15225.2	966.619	56991.9	20203.5	541.126	68672.2	26925.8	996.254	82731.4	14614.6	502.978	44521.5
	10	15503.7	1003.14	97993.2	14540	1093.62	88486.9	13321.2	999.545	103877	14947.6	1119.35	121836	16132.1	794.049	99839.2	17691	1163.35	77297.2	13415.6	541.392	65440.9
STABW.S
			A549 - parental			transduction control			CEACAM6			NXF1.1			PLD2			XAB2			FANCG
	time p.i.	mRNA	cRNA	vRNA	mRNA	cRNA	vRNA	mRNA	cRNA	vRNA	mRNA	cRNA	vRNA	mRNA	cRNA	vRNA	mRNA	cRNA	vRNA	mRNA	cRNA	vRNA
	1	12.6455	0.25561	353.704	22.6034	0.304551	255.557	4.6052	0.0981018	185.995	1.64083	0.0597402	234.526	2.10601	0.0627048	195.55	8.49709	0.15526	361.606	4.15124	0.131665	106.186
	2	64.3645	21.5016	291.202	114.771	31.7687	153.242	55.3261	10.4474	214.677	19.039	6.38823	302.844	28.5155	6.11455	152.028	86.2948	10.2256	267.133	40.1524	7.40213	141.832
	3	4935.83	296.132	1056.29	5721.87	238.455	1783.76	1025.6	107.891	864.347	671.754	118.015	924.422	416.838	104.167	787.539	2419.44	154.303	1046.16	1341.03	62.5889	606.136
	4	13465.2	535.703	5744.82	21197.1	494.552	6525.14	3994.61	249.168	5111.77	5335.29	426.163	6332.01	910.84	211.759	7950.83	8229.95	426.003	6544.76	6876.12	134.548	3300.75
	5	8112.57	401.487	15951.4	9033.55	377.205	12380.3	7270.11	395.72	15708.7	3655.42	526.223	21299.4	8007.51	130.533	16002.9	10438	545.686	18328.6	5983.65	81.7075	8495.42
	6	8576.95	292.698	27540.8	1167.13	78.081	23385.8	7520.16	201.316	39417.9	7074.03	359.874	46213.2	10635.6	171.738	31067.4	10721.8	444.822	19709.5	6423.13	193.554	17024.2
	7	12947.6	314.088	29911	7631.87	275.2	29141.1	15146.9	245.456	38492.4	6718.53	395.454	41793.6	13372.3	179.038	32587.2	11634	493.979	31409.7
	8	12893.1	529.189	26561.2	9213.41	398.644	22394.3	7257.19	291.866	59722.9	5337.44	400.976	53495.3	13751.3	240.086	52757.7	11082.1	667.216	18904.1	5392.16	202.662	20515.8
	9	8716.98	473.415	35841.6	4458.18	400.417	19183.4	9087.89	436.706	11277.5	8316.37	612.297	8298.85	14813.2	392.349	34567.8	13959.5	501.676	32332.6	2822.08	12.9771
	10	8855.82	495.516	28089	9448.47	797.926	17548.1	6077.78	434.892	67493.9	7356.13	737.691	105412	14915.8	276.115	65699	12416	892.179	10554.2	2189.1	79.0224	6381.99

## Sheet: HA Titers (Vol)
Infection	PR/8 (RKI) at MOI = 1
HA titers	log(HAU/100µl)			2 technical replicates per experiment were averaged
Experiment 1
			A549 - parental			transduction control			CEACAM6			NXF1.1			PLD2			XAB2			FANCG
	time p.i.	X(viable) 1e+6 cells/mL	HA titer	VP/mL	X(viable) 1e+6 cells/mL	HA titer	VP/mL	X(viable) 1e+6 cells/mL	HA titer	VP/mL	X(viable) 1e+6 cells/mL	HA titer	VP/mL	X(viable) 1e+6 cells/mL	HA titer	VP/mL	X(viable) 1e+6 cells/mL	HA titer	VP/mL	X(viable) 1e+6 cells/mL	HA titer	VP/mL
	20	0.48	0.82	1.32139e+08	0.53	1.13	2.69793e+08	0.35	0.95	1.7825e+08	0.38	1.16	2.89088e+08	0.42	0.9	1.58866e+08	0.42	0.88	1.51716e+08	0.34	0.92	1.66353e+08
	24	0.52	1.22	3.31917e+08	0.43	1.23	3.39649e+08	0.39	1.07	2.3498e+08	0.42	1.23	3.39649e+08	0.56	0.94	1.74193e+08	0.4	1.18	3.02712e+08	0.3	1.09	2.46054e+08
	28	0.5	1.25	3.55656e+08	0.45	1.36	4.58174e+08	0.49	1.27	3.72417e+08	0.44	1.53	6.77688e+08	0.46	1.18	3.02712e+08	0.69	1.36	4.58174e+08	0.39	1.19	3.09763e+08
Experiment 2
			A549 - parental			transduction control			CEACAM6			NXF1.1			PLD2			XAB2			FANCG
	time p.i.	X(viable) 1e+6 cells/mL	HA titer	VP/mL	X(viable) 1e+6 cells/mL	HA titer	VP/mL	X(viable) 1e+6 cells/mL	HA titer	VP/mL	X(viable) 1e+6 cells/mL	HA titer	VP/mL	X(viable) 1e+6 cells/mL	HA titer	VP/mL	X(viable) 1e+6 cells/mL	HA titer	VP/mL	X(viable) 1e+6 cells/mL	HA titer	VP/mL
	20	0.41	1.47	5.90242e+08	0.65	1.67	9.3547e+08	0.54	1.52	6.62262e+08	0.47	1.52	6.62262e+08	0.52	1.39	4.90942e+08	0.57	1.54	6.93474e+08	0.59	1.66	9.14176e+08
	24	0.47	1.34	4.37552e+08	0.67	1.71	1.02572e+09	0.53	1.64	8.73032e+08	0.41	1.66	9.14176e+08	0.6	1.61	8.14761e+08	0.61	1.61	8.14761e+08	0.5	1.59	7.7809e+08
	28	0.44	1.59	7.7809e+08	0.69	1.94	1.74193e+09	0.44	1.72	1.04961e+09	0.41	1.68	9.5726e+08	0.61	1.94	1.74193e+09	0.55	1.83	1.35217e+09	0.55	1.85	1.41589e+09
Experiment 4
			A549 - parental			transduction control			CEACAM6			NXF1.1			PLD2			XAB2			FANCG
	time p.i.	X(viable) 1e+6 cells/mL	HA titer	VP/mL	X(viable) 1e+6 cells/mL	HA titer	VP/mL	X(viable) 1e+6 cells/mL	HA titer	VP/mL	X(viable) 1e+6 cells/mL	HA titer	VP/mL	X(viable) 1e+6 cells/mL	HA titer	VP/mL	X(viable) 1e+6 cells/mL	HA titer	VP/mL	X(viable) 1e+6 cells/mL	HA titer	VP/mL
	20	0.59	1.41	5.14079e+08	0.9	1.38	4.79767e+08	0.48	1.48	6.0399e+08	0.46	1.57	7.4307e+08	0.46	1.42	5.26054e+08	0.52	1.5	6.32456e+08	0.41	1.4	5.02377e+08
	24	0.49	1.54	6.93474e+08	0.6	1.51	6.47187e+08	0.56	1.49	6.18059e+08	0.47	1.69	9.79558e+08	0.48	1.53	6.77688e+08	0.47	1.58	7.60379e+08	0.35	1.53	6.77688e+08
	28	0.62	1.53	6.77688e+08	0.57	1.64	8.73032e+08	0.52	1.58	7.60379e+08	0.51	1.67	9.3547e+08	0.5	1.54	6.93474e+08	0.58	1.69	9.79558e+08	0.41	1.58	7.60379e+08
Experiment 5
			A549 - parental			transduction control			CEACAM6			NXF1.1			PLD2			XAB2			FANCG
	time p.i.	X(viable) 1e+6 cells/mL	HA titer	VP/mL	X(viable) 1e+6 cells/mL	HA titer	VP/mL	X(viable) 1e+6 cells/mL	HA titer	VP/mL	X(viable) 1e+6 cells/mL	HA titer	VP/mL	X(viable) 1e+6 cells/mL	HA titer	VP/mL	X(viable) 1e+6 cells/mL	HA titer	VP/mL	X(viable) 1e+6 cells/mL	HA titer	VP/mL
	20	0.62	1.58	7.60379e+08	0.65	1.54	6.93474e+08	0.68	1.66	9.14176e+08	0.33	1.47	5.90242e+08	0.62	1.7	1.00237e+09	0.68	1.72	1.04961e+09	0.96	1.77	1.17769e+09
	24	0.64	1.54	6.93474e+08	0.57	1.49	6.18059e+08	0.55	1.65	8.93367e+08	0.24	1.4	5.02377e+08	0.59	1.65	8.93367e+08	0.57	1.68	9.5726e+08	0.65	1.71	1.02572e+09
	28	0.65	1.73	1.07406e+09	0.59	1.73	1.07406e+09	0.54	1.66	9.14176e+08	0.18	1.47	5.90242e+08	0.55	1.63	8.53159e+08	0.58	1.8	1.26191e+09	0.7	1.78	1.20512e+09
Experiment 6
			A549 - parental			transduction control			CEACAM6			NXF1.1			PLD2			XAB2			FANCG
	time p.i.	X(viable) 1e+6 cells/mL	HA titer	VP/mL	X(viable) 1e+6 cells/mL	HA titer	VP/mL	X(viable) 1e+6 cells/mL	HA titer	VP/mL	X(viable) 1e+6 cells/mL	HA titer	VP/mL	X(viable) 1e+6 cells/mL	HA titer	VP/mL	X(viable) 1e+6 cells/mL	HA titer	VP/mL	X(viable) 1e+6 cells/mL	HA titer	VP/mL
	20	0.6	1.37	4.68846e+08	0.43	1.26	3.6394e+08				0.59	1.58	7.60379e+08
	24	0.62	1.4	5.02377e+08	0.47	1.37	4.68846e+08				0.58	1.62	8.33739e+08
	28	0.64	1.52	6.62262e+08	0.47	1.4	5.02377e+08				0.61	1.75	1.12468e+09
Average
			A549 - parental			transduction control			CEACAM6			NXF1.1			PLD2			XAB2			FANCG
	time p.i.	X(viable) 1e+6 cells/mL	HA titer	VP/mL	X(viable) 1e+6 cells/mL	HA titer	VP/mL	X(viable) 1e+6 cells/mL	HA titer	VP/mL	X(viable) 1e+6 cells/mL	HA titer	VP/mL	X(viable) 1e+6 cells/mL	HA titer	VP/mL	X(viable) 1e+6 cells/mL	HA titer	VP/mL	X(viable) 1e+6 cells/mL	HA titer	VP/mL
	20	0.54	1.33	4.93137e+08	0.632	1.396	5.48489e+08	0.5125	1.4025	5.8967e+08	0.446	1.46	6.09008e+08	0.505	1.3525	5.44559e+08	0.5475	1.41	6.31815e+08	0.575	1.4375	6.90148e+08
	24	0.548	1.408	5.31759e+08	0.548	1.462	6.19893e+08	0.5075	1.4625	6.54859e+08	0.424	1.52	7.139e+08	0.5575	1.4325	6.40002e+08	0.5125	1.5125	7.08778e+08	0.45	1.48	6.81889e+08
	28	0.57	1.524	7.09552e+08	0.554	1.614	9.29915e+08	0.4975	1.5575	7.74147e+08	0.43	1.62	8.57069e+08	0.53	1.5725	8.97818e+08	0.6	1.67	1.01295e+09	0.5125	1.6	9.22788e+08
STAW.S
			A549 - parental			transduction control			CEACAM6			NXF1.1			PLD2			XAB2			FANCG
	time p.i.	X(viable) 1e+6cells/mL	HA titer	VP/mL	X(viable) 1e+6cells/mL	HA titer	VP/mL	X(viable) 1e+6cells/mL	HA titer	VP/mL	X(viable) 1e+6cells/mL	HA titer	VP/mL	X(viable) 1e+6cells/mL	HA titer	VP/mL	X(viable) 1e+6cells/mL	HA titer	VP/mL	X(viable) 1e+6cells/mL	HA titer	VP/mL
	20	0.0908295	0.295888	2.30324e+08	0.175841	0.215244	2.67968e+08	0.136961	0.311381	3.0553e+08	0.0991464	0.173349	1.91326e+08	0.0869866	0.332403	3.47165e+08	0.108128	0.36606	3.69168e+08	0.277429	0.378275	4.46282e+08
	24	0.0772658	0.136821	1.5967e+08	0.0975705	0.178101	2.58263e+08	0.07932	0.271708	3.06669e+08	0.123004	0.198116	2.78322e+08	0.0543906	0.332102	3.23075e+08	0.0953502	0.225592	2.83154e+08	0.158114	0.270555	3.25293e+08
	28	0.0943398	0.174585	2.57905e+08	0.0973653	0.240167	5.21706e+08	0.0434933	0.200062	2.92727e+08	0.159531	0.115758	2.18619e+08	0.0648074	0.31277	6.08392e+08	0.0616441	0.215252	4.02469e+08	0.143846	0.296311	4.91609e+08

## Sheet: HA Titers (per cell)
Infection	PR/8 (RKI) at MOI = 1
HA titers	log(HAU/100µl)			2 technical replicates per experiment were averaged
Experiment 1
			A549 - parental			transduction control			CEACAM6			NXF1.1			PLD2			XAB2			FANCG
	time p.i.	X(viable) 1e+6 cells/mL	HA titer	cell-spec. Titer VP/cell	X(viable) 1e+6 cells/mL	HA titer	cell-spec. Titer VP/cell	X(viable) 1e+6 cells/mL	HA titer	cell-spec. Titer VP/cell	X(viable) 1e+6 cells/mL	HA titer	cell-spec. Titer VP/cell	X(viable) 1e+6 cells/mL	HA titer	cell-spec. Titer VP/cell	X(viable) 1e+6 cells/mL	HA titer	cell-spec. Titer VP/cell	X(viable) 1e+6 cells/mL	HA titer	cell-spec. Titer VP/cell
	20	0.48	0.82	254.113	0.53	1.13	509.043	0.35	0.95	363.776	0.38	1.16	657.018	0.42	0.9	283.689	0.42	0.88	219.878	0.34	0.92	426.546
	24	0.52	1.22	638.303	0.43	1.23	640.847	0.39	1.07	479.55	0.42	1.23	771.929	0.56	0.94	311.058	0.4	1.18	438.713	0.3	1.09	630.907
	28	0.5	1.25	683.954	0.45	1.36	864.478	0.49	1.27	760.036	0.44	1.53	1540.2	0.46	1.18	540.558	0.69	1.36	664.02	0.39	1.19	794.265
Experiment 2
			A549 - parental			transduction control			CEACAM6			NXF1.1			PLD2			XAB2			FANCG
	time p.i.	X(viable) 1e+6 cells/mL	HA titer	cell-spec. Titer VP/cell	X(viable) 1e+6 cells/mL	HA titer	cell-spec. Titer VP/cell	X(viable) 1e+6 cells/mL	HA titer	cell-spec. Titer VP/cell	X(viable) 1e+6 cells/mL	HA titer	cell-spec. Titer VP/cell	X(viable) 1e+6 cells/mL	HA titer	cell-spec. Titer VP/cell	X(viable) 1e+6 cells/mL	HA titer	cell-spec. Titer VP/cell	X(viable) 1e+6 cells/mL	HA titer	cell-spec. Titer VP/cell
	20	0.41	1.47	1255.83	0.65	1.67	1355.75	0.54	1.52	1226.41	0.47	1.52	1409.07	0.52	1.39	804.823	0.57	1.54	1136.84	0.59	1.66	1549.45
	24	0.47	1.34	930.962	0.67	1.71	1486.55	0.53	1.64	1616.73	0.41	1.66	1945.06	0.6	1.61	1335.67	0.61	1.61	1335.67	0.5	1.59	1318.8
	28	0.44	1.59	1655.51	0.69	1.94	2524.53	0.44	1.72	1943.73	0.41	1.68	2036.72	0.61	1.94	2855.62	0.55	1.83	2216.67	0.55	1.85	2399.82
Experiment 4
			A549 - parental			transduction control			CEACAM6			NXF1.1			PLD2			XAB2			FANCG
	time p.i.	X(viable) 1e+6 cells/mL	HA titer	cell-spec. Titer VP/cell	X(viable) 1e+6 cells/mL	HA titer	cell-spec. Titer VP/cell	X(viable) 1e+6 cells/mL	HA titer	cell-spec. Titer VP/cell	X(viable) 1e+6 cells/mL	HA titer	cell-spec. Titer VP/cell	X(viable) 1e+6 cells/mL	HA titer	cell-spec. Titer VP/cell	X(viable) 1e+6 cells/mL	HA titer	cell-spec. Titer VP/cell	X(viable) 1e+6 cells/mL	HA titer	cell-spec. Titer VP/cell
	20	0.59	1.41	829.16	0.9	1.38	533.074	0.48	1.48	1078.55	0.46	1.57	1457	0.46	1.42	1052.11	0.52	1.5	1090.44	0.41	1.4	1225.31
	24	0.49	1.54	1118.51	0.6	1.51	719.097	0.56	1.49	1103.68	0.47	1.69	1920.7	0.48	1.53	1355.38	0.47	1.58	1311	0.35	1.53	1652.9
	28	0.62	1.53	1093.05	0.57	1.64	970.035	0.52	1.58	1357.82	0.51	1.67	1834.26	0.5	1.54	1386.95	0.58	1.69	1688.89	0.41	1.58	1854.58
Experiment 5
			A549 - parental			transduction control			CEACAM6			NXF1.1			PLD2			XAB2			FANCG
	time p.i.	X(viable) 1e+6 cells/mL	HA titer	cell-spec. Titer VP/cell	X(viable) 1e+6 cells/mL	HA titer	cell-spec. Titer VP/cell	X(viable) 1e+6 cells/mL	HA titer	cell-spec. Titer VP/cell	X(viable) 1e+6 cells/mL	HA titer	cell-spec. Titer VP/cell	X(viable) 1e+6 cells/mL	HA titer	cell-spec. Titer VP/cell	X(viable) 1e+6 cells/mL	HA titer	cell-spec. Titer VP/cell	X(viable) 1e+6 cells/mL	HA titer	cell-spec. Titer VP/cell
	20	0.62	1.58	1169.81	0.65	1.54	1066.88	0.68	1.66	1344.38	0.33	1.47	1788.61	0.62	1.7	1616.73	0.68	1.72	1543.55	0.96	1.77	1226.76
	24	0.64	1.54	1066.88	0.57	1.49	950.86	0.55	1.65	1313.78	0.24	1.4	1522.36	0.59	1.65	1440.91	0.57	1.68	1407.74	0.65	1.71	1068.46
	28	0.65	1.73	1652.41	0.59	1.73	1652.41	0.54	1.66	1344.38	0.18	1.47	1788.61	0.55	1.63	1376.06	0.58	1.8	1855.76	0.7	1.78	1255.33
Experiment 6
			A549 - parental			transduction control			CEACAM6			NXF1.1			PLD2			XAB2			FANCG
	time p.i.	X(viable) 1e+6 cells/mL	HA titer	cell-spec. Titer VP/cell	X(viable) 1e+6 cells/mL	HA titer	cell-spec. Titer VP/cell	X(viable) 1e+6 cells/mL	HA titer	cell-spec. Titer VP/cell	X(viable) 1e+6 cells/mL	HA titer	cell-spec. Titer VP/cell	X(viable) 1e+6 cells/mL	HA titer	cell-spec. Titer VP/cell	X(viable) 1e+6 cells/mL	HA titer	cell-spec. Titer VP/cell	X(viable) 1e+6 cells/mL	HA titer	cell-spec. Titer VP/cell
	20	0.6	1.37	732.572	0.43	1.26	774.341				0.59	1.58	1246.52
	24	0.62	1.4	784.965	0.47	1.37	997.544				0.58	1.62	1366.78
	28	0.64	1.52	1034.78	0.47	1.4	1068.89				0.61	1.75	1843.74
Average
			A549 - parental			transduction control			CEACAM6			NXF1.1			PLD2			XAB2			FANCG
	time p.i.	X(viable) cells/mL	HA titer	VP/mL	X(viable) cells/mL	HA titer	VP/mL	X(viable) cells/mL	HA titer	VP/mL	X(viable) cells/mL	HA titer	VP/mL	X(viable) cells/mL	HA titer	VP/mL	X(viable) cells/mL	HA titer	VP/mL	X(viable) cells/mL	HA titer	VP/mL
	20			848.298			847.819			1003.28			1311.64			939.338			997.678			1107.02
	24			907.924			958.981			1128.43			1505.37			1110.76			1123.28			1167.77
	28			1223.94			1416.07			1351.49			1808.71			1539.8			1606.33			1576
STAW.S
			A549 - parental			transduction control			CEACAM6			NXF1.1			PLD2			XAB2			FANCG
	time p.i.	X(viable) cells/mL	HA titer	cell-spec. Titer VP/cell	X(viable) cells/mL	HA titer	cell-spec. Titer VP/cell	X(viable) cells/mL	HA titer	cell-spec. Titer VP/cell	X(viable) cells/mL	HA titer	cell-spec. Titer VP/cell	X(viable) cells/mL	HA titer	cell-spec. Titer VP/cell	X(viable) cells/mL	HA titer	cell-spec. Titer VP/cell	X(viable) cells/mL	HA titer	cell-spec. Titer VP/cell
	20			398.833			362.36			439.987			415.6			553.64			557.053			478.582
	24			198.72			331.15			481.125			480.431			535.085			458.219			430.598
	28			422.592			690.702			483.273			177.744			962.642			665.705			700.052

## Sheet: vRNP Import
Infection	PR/8 (RKI) at MOI = 50 w/ CHX
Flow cytometry data	- Unit: % Fluorescence Intensity in the nucleus
Experiment 1
	A549 - parental	transduction control	CEACAM6	NXF1.1	PLD2 (high)	XAB2	FANGC
time p.i. (h)	FIUnuc (%)	FIUnuc (%)	FIUnuc (%)	FIUnuc (%)	FIUnuc (%)	FIUnuc (%)	FIUnuc (%)
0	48.01	51.48	42.6	47.01	39.65	39.65	47.01
0.25	38.8	48.22	52.9	45.11	43.22	43.03	47.04
0.5	55.95	54.97	52.52	52.61	51.25	54.38	52.48
0.75	56.01	54.35	60.01	55.86	55.19	55.3	55.66
1	60.91	59.36	66.11	55.63	57.8	61.79	56.47
1.25	68.87	67.3	71.43	63.78	65.2		66.01
1.5	76.89		81.46	69.46	71.22	74.23	73.59
1.75
2	84.16	83.35		79.32	81.02	83.01	81.75
Experiment 2
	A549 - parental	transduction control	CEACAM6	NXF1.1	PLD2 (high)	XAB2	FANGC
time p.i. (h)	FIUnuc (%)	FIUnuc (%)	FIUnuc (%)	FIUnuc (%)	FIUnuc (%)	FIUnuc (%)	FIUnuc (%)
0	42.17	48.89	56.58	45.77	38.73	43.12	43.44
0.25	44.81	44.76	44.91	43.38	42.12	41.04	41.74
0.5	52.47	51.98	49.53	49.26	48.47	50.41	49.5
0.75	54.06	53.04	49.3	48.81	44.64	50.35	48.51
1	56.6	56.67	53.16	55.69	51.55	54.41	51.25
1.25	60.06	61	57.17	56.17	57.72	59.69	57.31
1.5	72.33	73.1	67	64.46	65.37	69.19	67.51
1.75	74.05	74.58	67.26	67.91	69.53	70.46	70.34
2	74.3	74.86	68.29	65.24	71.15	72.72	70.33
Experiment 3
	A549 - parental	transduction control	CEACAM6	NXF1.1	PLD2 (high)	XAB2	FANGC
time p.i. (h)	FIUnuc (%)	FIUnuc (%)	FIUnuc (%)	FIUnuc (%)	FIUnuc (%)	FIUnuc (%)	FIUnuc (%)
0	70.77	74.56	41.8	48.88	58.03	70.73	45.18
0.25	41.88	40.6	39.94	44.88	37.2	39.88	43.82
0.5	47.7	47.92	47.23	47.43	43.64	47.09	46.53
0.75	51.23	48.53	49.9	50.13	45.35	49.45	51.72
1	58.48	58.31	60.02	54.63	52.08	57.42	56.15
1.25	68.08	66.27	62.02	59.81	60.97	68.15	67.03
1.5	67.14	66.43	62.58	60.59	63.58	67.7	63.37
1.75	69.8	67.95	64.01	63.43	66.01	70	65.04
2	73.6	74.01	69.33	68.44	71.04	75.39	72.07
Experiment 4
	A549 - parental	transduction control	CEACAM6	NXF1.1	PLD2 (high)	XAB2	FANGC
time p.i. (h)	FIUnuc (%)	FIUnuc (%)	FIUnuc (%)	FIUnuc (%)	FIUnuc (%)	FIUnuc (%)	FIUnuc (%)
0	45.25			57.2	43.94	49.88	58.44
0.25	45.65	48.93	45.88		40.86	43.38	43.15
0.5	50.71	50.38		54.52	46.92	47.89	45.82
0.75	53.55	53.89	48.76	55.93	49.59	51.91	48.78
1	53.72	59.17	51.76	59.54	53.49	53.92	51.96
1.25	66.53	73.46	57.13	64.56	61.93	62.38	60.59
1.5		66.02	59.81	62.37	63.04	61.65	58.81
1.75	66.13	70.31	62.63	66.58	65	67.1	63.93
2	75.82	78.7	67.54	68.48	69.58	74.82	72.11
Average
	A549 - parental	transduction control	CEACAM6	NXF1.1	PLD2 (high)	XAB2	FANGC
time p.i. (h)	FIUnuc (%)	FIUnuc (%)	FIUnuc (%)	FIUnuc (%)	FIUnuc (%)	FIUnuc (%)	FIUnuc (%)
0	51.55	58.31	46.9933	49.715	45.0875	50.845	48.5175
0.25	42.785	45.6275	45.9075	44.4567	40.85	41.8325	43.9375
0.5	51.7075	51.3125	49.76	50.955	47.57	49.9425	48.5825
0.75	53.7125	52.4525	51.9925	52.6825	48.6925	51.7525	51.1675
1	57.4275	58.3775	57.7625	56.3725	53.73	56.885	53.9575
1.25	65.885	67.0075	61.9375	61.08	61.455	63.4067	62.735
1.5	72.12	68.5167	67.7125	64.22	65.8025	68.1925	65.82
1.75	69.9933	70.9467	64.6333	65.9733	66.8467	69.1867	66.4367
2	76.97	77.73	68.3867	70.37	73.1975	76.485	74.065
STABW.S
	A549 - parental	transduction control	CEACAM6	NXF1.1	PLD2 (high)	XAB2	FANGC
time p.i. (h)	FIUnuc (%)	FIUnuc (%)	FIUnuc (%)	FIUnuc (%)	FIUnuc (%)	FIUnuc (%)	FIUnuc (%)
0	13.0335	14.1324	8.31193	5.15113	8.92206	13.9206	6.77369
0.25	3.10956	3.8147	5.3386	0.939486	2.6174	1.66023	2.24265
0.5	3.44651	2.9553	2.65249	3.2014	3.17384	3.2792	3.0483
0.75	1.96541	2.67071	5.36524	3.74852	4.85174	2.57411	3.32918
1	3.03677	1.22658	6.633	2.16691	2.83416	3.61765	2.73498
1.25	4.00312	5.11059	6.7319	3.8782	3.07875	4.32243	4.59
1.5	4.87839	3.97457	9.63143	3.83469	3.74643	5.17987	6.2815
1.75	3.96354	3.36054	2.37711	2.30079	2.37807	1.82168	3.42564
2	4.88209	4.26617	0.898907	6.15674	5.26387	4.49897	5.1901
